# Supplementary material for: Very low likelihood that cultivated oysters are a vehicle for SARS-CoV-2: 2021–2022 seasonal survey at supermarkets in Kyoto, Japan
Source: Heliyon. 2022 Oct 6;8(10):e10864. doi: 10.1016/j.heliyon.2022.e10864 (PMC9535880; doi:10.1016/j.heliyon.2022.e10864)
Supplement: S-Figures-Yamazaki-Heliyon_V2 [file mmc1.xlsx]

## Sheet: Sheet1
S-Table 1. Details of the 138 oysters packed in seawater.
Serial No	Date of sampling	Homogenate concentration	Extraction method	SARS-CoV-2 Ct value	Internal control (PEDV) Ct value	Extraction rate (%)	First Ct value of 14 retested samples	Prefecture where oysters were farmed and packed	For cooked or raw consumption
1	2021-10-05	0.1	400μl	No Ct	30.892	0.323985	ND	Hiroshima	For cooked consumption
2	2021-10-05	0.1	400μl	No Ct	30.229	0.512989	ND	Hiroshima	For cooked consumption
3	2021-10-05	0.1	400μl	No Ct	30.977	0.305448	ND	Hiroshima	For cooked consumption
4	2021-10-05	0.1	400μl	No Ct	31.441	0.221442	ND	Hiroshima	For cooked consumption
5	2021-10-11	0.1	400μl	No Ct	30.753	0.356754	ND	Hiroshima	For cooked consumption
6	2021-10-11	0.1	400μl	No Ct	31.209	0.260075	ND	Hiroshima	For cooked consumption
7	2021-10-25	0.1	400μl	No Ct	29.088	1.13131	ND	Hiroshima	For cooked consumption
8	2021-10-25	0.1	400μl	No Ct	29.838	0.672684	ND	Miyagi	For raw consumption
9	2021-10-25	0.1	400μl	No Ct	29.81	0.685867	ND	Hiroshima	For cooked consumption
10	2021-10-25	0.1	400μl	No Ct	29.62	0.782412	ND	Hiroshima	For cooked consumption
11	2021-10-25	0.1	400μl	No Ct	30.02	0.592957	ND	Hiroshima	For cooked consumption
12	2021-10-25	0.1	400μl	No Ct	29.882	0.652477	ND	Miyagi	For raw consumption
13	2021-10-25	0.1	400μl	No Ct	29.339	0.950659	ND	Miyagi	For raw consumption
14	2021-10-25	0.1	400μl	No Ct	29.681	0.750019	ND	Hiroshima	For cooked consumption
15	2021-11-01	0.1	400μl	No Ct	29.73	0.724973	ND	Hyogo	For raw consumption
16	2021-11-01	0.1	400μl	No Ct	30.918	0.318199	ND	Hyogo	For raw consumption
17	2021-11-01	0.1	400μl	No Ct	30.417	0.450313	ND	Hiroshima	For cooked consumption
18	2021-11-01	0.1	400μl	No Ct	32.631	0.0970586	ND	Hiroshima	For cooked consumption
19	2021-11-01	0.1	400μl	No Ct	33.026	0.073812	ND	Hiroshima	For cooked consumption
20	2021-11-01	0.1	400μl	No Ct	33.007	0.0747906	ND	Hiroshima	For cooked consumption
21	2021-11-01	0.1	400μl	No Ct	31.87	0.164482	ND	Yamaguchi	For cooked consumption
22	2021-11-16	0.1	400μl	No Ct	32.978	0.0763092	ND	Hiroshima	For cooked consumption
23	2021-11-16	0.1	400μl	No Ct	31.708	0.184028	ND	Miyagi	For raw consumption
24	2021-11-16	0.1	400μl	No Ct	33.109	0.0696854	ND	Hiroshima	For cooked consumption
25	2021-11-16	0.1	400μl	No Ct	32.715	0.0915688	ND	Hiroshima	For cooked consumption
26	2021-11-16	0.1	400μl	No Ct	32.186	0.132127	ND	Hyogo	For raw consumption
27	2021-11-16	0.1	400μl	No Ct	31.571	0.202361	ND	Okayama	For raw consumption
28	2021-11-16	0.1	400μl	No Ct	32.634	0.096857	ND	Hiroshima	For cooked consumption
29	2021-11-16	0.1	400μl	No Ct	33.095	0.0703649	ND	Hiroshima	For cooked consumption
30	2021-11-24	0.1	400μl	No Ct	30.262	0.501388	ND	Okayama	For raw consumption
31	2021-11-24	0.1	400μl	No Ct	30.729	0.362738	ND	Hyogo	For raw consumption
32	2021-11-24	0.1	400μl	No Ct	30.667	0.378667	ND	Okayama	For raw consumption
33	2021-11-24	0.1	400μl	No Ct	31.136	0.273573	ND	Okayama	For raw consumption
34	2021-11-24	0.1	400μl	No Ct	32.313	0.120993	ND	Hiroshima	For cooked consumption
35	2021-11-24	0.1	400μl	No Ct	30.528	0.416966	ND	Okayama	For cooked consumption
36	2021-11-24	0.1	400μl	No Ct	31.478	0.215835	ND	Hiroshima	For cooked consumption
37	2021-12-07	0.1	400μl	No Ct	30.119	0.553632	ND	Hiroshima	For cooked consumption
38	2021-12-07	0.1	400μl	No Ct	31.071	0.286181	ND	Miyagi	For raw consumption
39	2021-12-07	0.1	400μl	No Ct	31.371	0.232451	ND	Hiroshima	For cooked consumption
40	2021-12-07	0.1	400μl	No Ct	31.411	0.226095	ND	Miyagi	For raw consumption
41	2021-12-07	0.1	400μl	No Ct	31.372	0.23229	ND	Hyogo	For raw consumption
42	2021-12-07	0.1	400μl	No Ct	30.788	0.348203	ND	Hiroshima	For cooked consumption
43	2021-12-14	0.1	400μl	No Ct	31.629	0.194387	ND	Okayama	For raw consumption
44	2021-12-14	0.1	400μl	No Ct	31.16	0.26906	ND	Okayama	For raw consumption
45	2021-12-14	0.1	400μl	No Ct	30.683	0.37449	ND	Hiroshima	For raw consumption
46	2021-12-14	0.1	400μl	No Ct	31.866	0.164938	ND	Miyagi	For raw consumption
47	2021-12-14	0.1	400μl	No Ct	31.997	0.150622	ND	Yamaguchi	For cooked consumption
48	2021-12-14	0.1	400μl	No Ct	31.312	0.242155	ND	Hiroshima	For cooked consumption
49	2021-12-14	0.1	400μl	No Ct	31.509	0.211247	ND	Hiroshima	For cooked consumption
50	2021-12-14	0.1	400μl	No Ct	31.233	0.255784	ND	Hiroshima	For cooked consumption
51	2021-12-21	0.1	400μl	No Ct	31.303	0.24367	ND	Hiroshima	For raw consumption
52	2021-12-21	0.1	400μl	No Ct	31.141	0.272627	ND	Hiroshima	For raw consumption
53	2021-12-21	0.1	400μl	No Ct	31.8	0.172659	ND	Hyogo	For raw consumption
54	2021-12-21	0.1	1000μl	No Ct	34.065	0.0359217	36.58	Okayama	For raw consumption
55	2021-12-21	0.1	400μl	No Ct	32.507	0.10577	ND	Hiroshima	For cooked consumption
56	2021-12-21	0.1	400μl	No Ct	35.582	0.0125515	ND	Okayama	For cooked consumption
57	2021-12-21	0.1	400μl	No Ct	33.494	0.0533636	ND	Hiroshima	For cooked consumption
58	2021-12-21	0.1	400μl	No Ct	33.614	0.0491045	ND	Hiroshima	For cooked consumption
59	2022-01-11	0.1	400μl	No Ct	30.642	0.385286	ND	Miyagi	For raw consumption
60	2022-01-11	0.1	400μl	No Ct	29.041	1.16878	ND	Hyogo	For raw consumption
61	2022-01-11	0.1	400μl	No Ct	31.801	0.17254	ND	Okayama	For raw consumption
62	2022-01-11	0.1	400μl	No Ct	30.614	0.392836	ND	Hiroshima	For cooked consumption
63	2022-01-11	0.1	400μl	No Ct	31.708	0.184028	ND	Hiroshima	For cooked consumption
64	2022-01-11	0.1	400μl	No Ct	32.519	0.104894	ND	Hiroshima	For cooked consumption
65	2022-01-11	0.1	400μl	No Ct	32.191	0.13167	ND	Hiroshima	For cooked consumption
66	2022-01-18	0.1	400μl	No Ct	34.081	0.0355255	ND	Miyagi	For raw consumption
67	2022-01-18	0.1	1000μl	No Ct	33.149	0.0677798	No. Ct	Okayama	For raw consumption
68	2022-01-18	0.1	400μl	No Ct	32.554	0.10238	ND	Miyagi	For raw consumption
69	2022-01-18	0.1	400μl	No Ct	32.502	0.106137	ND	Hiroshima	For cooked consumption
70	2022-01-18	0.1	1000μl	No Ct	33.463	0.0545227	No. Ct	Hiroshima	For cooked consumption
71	2022-01-18	0.1	1000μl	No Ct	34.224	0.0321731	No. Ct	Hiroshima	For cooked consumption
72	2022-01-18	0.1	400μl	No Ct	31.742	0.179742	ND	Hiroshima	For cooked consumption
73	2022-01-18	0.1	1000μl	No Ct	31.911	0.159873	No. Ct	Hiroshima	For cooked consumption
74	2022-01-25	0.1	400μl	No Ct	32.624	0.0975307	ND	Miyagi	For raw consumption
75	2022-01-25	0.1	1000μl	No Ct	33.602	0.0495147	43.917	Hyogo	For cooked consumption
76	2022-01-25	0.1	400μl	No Ct	32.778	0.0876562	ND	Miyagi	For raw consumption
77	2022-01-25	0.1	400μl	No Ct	34.098	0.0351094	ND	Hyogo	For raw consumption
78	2022-01-25	0.1	400μl	No Ct	35.718	0.0114223	ND	Hiroshima	For cooked consumption
79	2022-01-25	0.1	400μl	No Ct	30.662	0.379981	ND	Hiroshima	For cooked consumption
80	2022-01-25	0.1	400μl	No Ct	31.748	0.178996	ND	Hiroshima	For cooked consumption
81	2022-01-25	0.1	400μl	No Ct	32.254	0.126044	ND	Hiroshima	For cooked consumption
82	2022-02-08	0.1	400μl	No Ct	34.365	0.0291775	ND	Miyagi	For raw consumption
83	2022-02-08	0.1	400μl	No Ct	35.724	0.0113749	ND	Okayama	For raw consumption
84	2022-02-08	0.1	400μl	No Ct	34.625	0.0243658	ND	Miyagi	For raw consumption
85	2022-02-08	0.1	400μl	No Ct	34.786	0.0217929	ND	Hiroshima	For cooked consumption
86	2022-02-08	0.1	400μl	No Ct	33.569	0.0506603	ND	Hiroshima	For cooked consumption
87	2022-02-08	0.1	400μl	No Ct	34.679	0.0234706	ND	Hiroshima	For cooked consumption
88	2022-02-08	0.1	400μl	No Ct	31.952	0.155394	ND	Hiroshima	For cooked consumption
89	2022-02-08	0.1	400μl	No Ct	33.549	0.0513675	ND	Hiroshima	For cooked consumption
90	2022-02-15	0.1	400μl	No Ct	34.555	0.0255772	ND	Miyagi	For raw consumption
91	2022-02-15	0.1	1000μl	No Ct	36.86	0.00517581	35.952	Okayama	For raw consumption
92	2022-02-15	0.1	400μl	No Ct	33.869	0.041149	ND	Miyagi	For raw consumption
93	2022-02-15	0.1	400μl	No Ct	33.908	0.0400515	ND	Hiroshima	For cooked consumption
94	2022-02-15	0.1	400μl	No Ct	32.973	0.0765741	ND	Hiroshima	For cooked consumption
95	2022-02-15	0.1	400μl	No Ct	33.01	0.0746352	ND	Hiroshima	For cooked consumption
96	2022-02-15	0.1	400μl	No Ct	34.266	0.03125	ND	Hiroshima	For cooked consumption
97	2022-02-15	0.1	400μl	No Ct	33.597	0.0496866	ND	Hiroshima	For cooked consumption
98	2022-02-21	0.1	1000μl	No Ct	36.048	0.00908688	37.937	Okayama	For raw consumption
99	2022-02-21	0.1	400μl	No Ct	35.82	0.0106426	ND	Hyogo	For raw consumption
100	2022-02-21	0.1	1000μl	No Ct	36.072	0.00893696	38.656	Miyagi	For raw consumption
101	2022-02-21	0.1	1000μl	No Ct	32.894	0.0808841	37.003	Miyagi	For raw consumption
102	2022-02-21	0.1	1000μl	No Ct	32.653	0.0955898	37.522	Hyogo	For cooked consumption
103	2022-02-21	0.1	1000μl	No Ct	30.518	0.419866	43.4	Hiroshima	For cooked consumption
104	2022-02-21	0.1	400μl	No Ct	32.838	0.0840855	ND	Hiroshima	For cooked consumption
105	2022-03-01	0.1	400μl	No Ct	33.42	0.0561722	ND	Okayama	For raw consumption
106	2022-03-01	0.1	400μl	No Ct	34.986	0.0189718	ND	Miyagi	For raw consumption
107	2022-03-01	0.1	400μl	No Ct	34.983	0.0190113	ND	Hyogo	For cooked consumption
108	2022-03-01	0.1	400μl	No Ct	34.044	0.0364484	ND	Hiroshima	For cooked consumption
109	2022-03-08	0.1	400μl	No Ct	32.146	0.135842	ND	Okayama	For raw consumption
110	2022-03-08	0.1	400μl	No Ct	34.162	0.0335859	ND	Miyagi	For raw consumption
111	2022-03-08	0.1	1000μl	No Ct	32.885	0.0813903	37.401	Hyogo	For raw consumption
112	2022-03-08	0.1	1000μl	No Ct	33.779	0.0437977	38.33	Hiroshima	For cooked consumption
113	2022-03-08	0.1	400μl	No Ct	34.195	0.0328264	ND	Okayama	For cooked consumption
114	2022-03-08	0.1	400μl	No Ct	33.91	0.039996	ND	Hiroshima	For cooked consumption
115	2022-03-15	0.1	400μl	No Ct	34.424	0.0280083	ND	Okayama	For raw consumption
116	2022-03-15	0.1	400μl	No Ct	34.952	0.0194242	ND	Miyagi	For raw consumption
117	2022-03-15	0.1	400μl	No Ct	31.68	0.187635	ND	Hyogo	For cooked consumption
118	2022-03-15	0.1	400μl	No Ct	30.231	0.512278	ND	Hiroshima	For cooked consumption
119	2022-03-15	0.1	400μl	No Ct	30.617	0.39202	ND	Hiroshima	For cooked consumption
120	2022-03-15	0.1	400μl	No Ct	30.294	0.49039	ND	Hiroshima	For cooked consumption
121	2022-03-15	0.1	400μl	No Ct	34.661	0.0237653	ND	Okayama	For cooked consumption
122	2022-03-22	0.1	400μl	No Ct	34.04	0.0365496	ND	Hyogo	For raw consumption
123	2022-03-22	0.1	400μl	No Ct	32.325	0.119991	ND	Miyagi	For raw consumption
124	2022-03-22	0.1	400μl	No Ct	32.252	0.126219	ND	Hiroshima	For cooked consumption
125	2022-03-22	0.1	400μl	No Ct	32.108	0.139467	ND	Hiroshima	For cooked consumption
126	2022-03-22	0.1	400μl	No Ct	31.186	0.264255	ND	Yamaguchi	For cooked consumption
127	2022-03-22	0.1	400μl	No Ct	33.602	0.0495147	ND	Hiroshima	For cooked consumption
128	2022-03-22	0.1	400μl	No Ct	32.955	0.0775355	ND	Hiroshima	For cooked consumption
129	2022-04-05	0.1	400μl	No Ct	31.834	0.168638	ND	Yamaguchi	For cooked consumption
130	2022-04-05	0.1	400μl	No Ct	31.312	0.242155	ND	Hiroshima	For cooked consumption
131	2022-04-05	0.1	400μl	No Ct	35.163	0.0167813	ND	Hiroshima	For cooked consumption
132	2022-04-05	0.1	400μl	No Ct	33.026	0.073812	ND	Hiroshima	For cooked consumption
133	2022-04-05	0.1	400μl	No Ct	34.636	0.0241807	ND	Okayama	For cooked consumption
134	2022-04-05	0.1	400μl	No Ct	34.177	0.0332385	ND	Hiroshima	For cooked consumption
135	2022-04-05	0.1	1000μl	No Ct	33.279	0.0619393	ND*	Hiroshima	For cooked consumption
136	2022-04-11	0.1	400μl	No Ct	34.042	0.036499	ND	Hiroshima	For cooked consumption
137	2022-04-11	0.1	400μl	No Ct	34.882	0.0203899	ND	Okayama	For cooked consumption
138	2022-04-11	0.1	400μl	No Ct	34.112	0.0347703	ND	Hiroshima	For cooked consumption
ND, Not Done.
*, No. 135 erroneously did not perform the 400μl-extraction, but only the 1000μl-extraction.
